# Supplementary material for: Elevated blood pressure in high-fat diet-exposed low birthweight rat offspring is most likely caused by elevated glucocorticoid levels due to abnormal pituitary negative feedback
Source: PLoS One. 2020 Aug 27;15(8):e0238223. doi: 10.1371/journal.pone.0238223 (PMC7451543; doi:10.1371/journal.pone.0238223)
Supplement: S2 Table — (XLSX) [file pone.0238223.s002.xlsx]

## Sheet: Birthweight_Litters
Dams	cont-1	cont-2	cont-3	cont-4	cont-5	cont-6	cont-7	cont-8	cont-9	cont-10		LC-1	LC-2	LC-3	LC-4	LC-5	LC-6	LC-7	LC-8	CL-9	LC-10		Two-way ANOVA	Ordinary
Male_average	7.04286	6.6	6.725	6.66	6.68	6.68	6.72857	7.15	7.05	7.11667		5.33333	5.21667	5.15	5.13333	5.33333	5.33333	4.7	5.13333	5.04	4.82		Alpha	0.05
Male_SD	0.403556	0.516398	0.457347	0.230217	0.192354	0.258844	0.495696	0.717635	0.242899	0.495648		0.628225	0.511534	0.605805	0.656252	0.496655	0.280476	0.419524	0.450185	0.850294	0.931128
																							Source of Variation	% of total variation	P value	P value summary	Significant?
Total (including female rats) _average	7	6.58	6.62	6.83	6.65	6.74	6.7	7.04	7.03	7.16		5.08889	5.2	5.14444	5.22222	5.21111	5.21111	4.8	5.14444	4.91111	5.01111		Interaction	1.665	0.0741	ns	No
Total_SD	0.339935	0.428952	0.297396	0.316403	0.171594	0.236643	0.413656	0.562139	0.266875	0.386437		0.631357	0.561249	0.485054	0.544926	0.440013	0.305959	0.377492	0.377859	0.654684	0.71492		Row Factor	1.073	0.3303	ns	No
																							Column Factor	78.59	< 0.0001	****	Yes
pup1	7.1	6.3	6.8	6.7	7	6.7	7.3	8.3	7.4	7.4		5.7	5.7	4.3	5	5.3	5.6	5	5.1	5.5	5.5
pup2	7.7	6.3	6.8	6.7	6.7	7	6.8	7	6.8	7		5.3	5.7	4.9	5.3	5.9	5.4	5.2	5.4	5.2	4.3		ANOVA table	SS	DF	MS	F (DFn, DFd)	P value
pup3	6.8	7	7.2	6.5	6.6	6.6	6.4	6.2	6.9	6.3		5.5	5	5.7	5.6	5.9	5	4.3	4.9	5.8	3.5		Interaction	3.152	9	0.3503	F (9, 180) = 1.783	P = 0.0741
pup4	6.4	6.2	6.1	6.4	6.6	6.3	6.8	6.7	7	7.1		5.6	4.4	5.8	4	4.9	5.7	4.1	5.9	3.6	5.8		Row Factor	2.032	9	0.2258	F (9, 180) = 1.150	P = 0.3303
pup5	7.2	6.8	6.4	7	6.5	6.8	7.1	7.5	6.9	7.1		5.8	5	5.5	5.9	5.3	5.2	4.8	4.7	5.1	5		Column Factor	148.8	1	148.8	F (1, 180) = 757.5	P < 0.0001
pup6	7.2	7.5	6.4	6.8	6.7	6.5	6.9	7.2	7.3	7.8		4.1	5.5	4.7	5	4.7	5.1	4.8	4.8	4.3	5.4		Residual	35.35	180	0.1964
pup7	6.9	6.1	6.7	6.7	6.8	7.1	5.8	7.1	7.2	7.4		4.8	5.4	5.1	5.6	4.8	4.8	4.8	5.4	4.7	5.5
pup8	6.8	6.4	6.5	7.5	6.7	6.9	6.5	6.8	7.1	7.2		4.3	4.3	5.3	5.4	5.1	5.2	5	4.9	4.9	5.2		Number of missing values	0
pup9	7	6.5	6.7	6.9	6.4	6.8	6.6	6.7	7.2	7.3		4.7	5.8	5	5.2	5	4.9	5.2	5.2	5.1	4.9
pup10	6.9	6.7	6.6	7.1	6.5	6.7	6.8	6.9	6.5	7		5.1	4.8	4.9	4.7	5.6	5.5	5.4	5.6	5.7	5.2
	Blue=Male pups																						Compare cell means regardless of rows and columns
	Red=Female pups (not used in this study)
																							Number of families	1
																							Number of comparisons per family	190
																							Alpha	0.05
																							Sidak's multiple comparisons test	Mean Diff.	95% CI of diff.	Significant?	Summary
																							dam1:Control vs. dam1:Low carbohydrate carolie-restricted	1.91	1.174 to 2.646	Yes	****
																							dam1:Control vs. dam2:Control	0.42	-0.3165 to 1.156	No	ns
																							dam1:Control vs. dam2:Low carbohydrate carolie-restricted	1.84	1.104 to 2.576	Yes	****
																							dam1:Control vs. dam3:Control	0.38	-0.3565 to 1.116	No	ns
																							dam1:Control vs. dam3:Low carbohydrate carolie-restricted	1.88	1.144 to 2.616	Yes	****
																							dam1:Control vs. dam4:Control	0.17	-0.5665 to 0.9065	No	ns
																							dam1:Control vs. dam4:Low carbohydrate carolie-restricted	1.83	1.094 to 2.566	Yes	****
																							dam1:Control vs. dam5:Control	0.35	-0.3865 to 1.086	No	ns
																							dam1:Control vs. dam5:Low carbohydrate carolie-restricted	1.75	1.014 to 2.486	Yes	****
																							dam1:Control vs. dam6:Control	0.26	-0.4765 to 0.9965	No	ns
																							dam1:Control vs. dam6:Low carbohydrate carolie-restricted	1.76	1.024 to 2.496	Yes	****
																							dam1:Control vs. dam7:Control	0.3	-0.4365 to 1.036	No	ns
																							dam1:Control vs. dam7:Low carbohydrate carolie-restricted	2.14	1.404 to 2.876	Yes	****
																							dam1:Control vs. dam8:Control	-0.04	-0.7765 to 0.6965	No	ns
																							dam1:Control vs. dam8:Low carbohydrate carolie-restricted	1.81	1.074 to 2.546	Yes	****
																							dam1:Control vs. dam9:Control	-0.03	-0.7665 to 0.7065	No	ns
																							dam1:Control vs. dam9:Low carbohydrate carolie-restricted	2.01	1.274 to 2.746	Yes	****
																							dam1:Control vs. dam10:Control	-0.16	-0.8965 to 0.5765	No	ns
																							dam1:Control vs. dam10:Low carbohydrate carolie-restricted	1.97	1.234 to 2.706	Yes	****
																							dam1:Low carbohydrate carolie-restricted vs. dam2:Control	-1.49	-2.226 to -0.7535	Yes	****
																							dam1:Low carbohydrate carolie-restricted vs. dam2:Low carbohydrate carolie-restricted	-0.07	-0.8065 to 0.6665	No	ns
																							dam1:Low carbohydrate carolie-restricted vs. dam3:Control	-1.53	-2.266 to -0.7935	Yes	****
																							dam1:Low carbohydrate carolie-restricted vs. dam3:Low carbohydrate carolie-restricted	-0.03	-0.7665 to 0.7065	No	ns
																							dam1:Low carbohydrate carolie-restricted vs. dam4:Control	-1.74	-2.476 to -1.004	Yes	****
																							dam1:Low carbohydrate carolie-restricted vs. dam4:Low carbohydrate carolie-restricted	-0.08	-0.8165 to 0.6565	No	ns
																							dam1:Low carbohydrate carolie-restricted vs. dam5:Control	-1.56	-2.296 to -0.8235	Yes	****
																							dam1:Low carbohydrate carolie-restricted vs. dam5:Low carbohydrate carolie-restricted	-0.16	-0.8965 to 0.5765	No	ns
																							dam1:Low carbohydrate carolie-restricted vs. dam6:Control	-1.65	-2.386 to -0.9135	Yes	****
																							dam1:Low carbohydrate carolie-restricted vs. dam6:Low carbohydrate carolie-restricted	-0.15	-0.8865 to 0.5865	No	ns
																							dam1:Low carbohydrate carolie-restricted vs. dam7:Control	-1.61	-2.346 to -0.8735	Yes	****
																							dam1:Low carbohydrate carolie-restricted vs. dam7:Low carbohydrate carolie-restricted	0.23	-0.5065 to 0.9665	No	ns
																							dam1:Low carbohydrate carolie-restricted vs. dam8:Control	-1.95	-2.686 to -1.214	Yes	****
																							dam1:Low carbohydrate carolie-restricted vs. dam8:Low carbohydrate carolie-restricted	-0.1	-0.8365 to 0.6365	No	ns
																							dam1:Low carbohydrate carolie-restricted vs. dam9:Control	-1.94	-2.676 to -1.204	Yes	****
																							dam1:Low carbohydrate carolie-restricted vs. dam9:Low carbohydrate carolie-restricted	0.1	-0.6365 to 0.8365	No	ns
																							dam1:Low carbohydrate carolie-restricted vs. dam10:Control	-2.07	-2.806 to -1.334	Yes	****
																							dam1:Low carbohydrate carolie-restricted vs. dam10:Low carbohydrate carolie-restricted	0.06	-0.6765 to 0.7965	No	ns
																							dam2:Control vs. dam2:Low carbohydrate carolie-restricted	1.42	0.6835 to 2.156	Yes	****
																							dam2:Control vs. dam3:Control	-0.04	-0.7765 to 0.6965	No	ns
																							dam2:Control vs. dam3:Low carbohydrate carolie-restricted	1.46	0.7235 to 2.196	Yes	****
																							dam2:Control vs. dam4:Control	-0.25	-0.9865 to 0.4865	No	ns
																							dam2:Control vs. dam4:Low carbohydrate carolie-restricted	1.41	0.6735 to 2.146	Yes	****
																							dam2:Control vs. dam5:Control	-0.07	-0.8065 to 0.6665	No	ns
																							dam2:Control vs. dam5:Low carbohydrate carolie-restricted	1.33	0.5935 to 2.066	Yes	****
																							dam2:Control vs. dam6:Control	-0.16	-0.8965 to 0.5765	No	ns
																							dam2:Control vs. dam6:Low carbohydrate carolie-restricted	1.34	0.6035 to 2.076	Yes	****
																							dam2:Control vs. dam7:Control	-0.12	-0.8565 to 0.6165	No	ns
																							dam2:Control vs. dam7:Low carbohydrate carolie-restricted	1.72	0.9835 to 2.456	Yes	****
																							dam2:Control vs. dam8:Control	-0.46	-1.196 to 0.2765	No	ns
																							dam2:Control vs. dam8:Low carbohydrate carolie-restricted	1.39	0.6535 to 2.126	Yes	****
																							dam2:Control vs. dam9:Control	-0.45	-1.186 to 0.2865	No	ns
																							dam2:Control vs. dam9:Low carbohydrate carolie-restricted	1.59	0.8535 to 2.326	Yes	****
																							dam2:Control vs. dam10:Control	-0.58	-1.316 to 0.1565	No	ns
																							dam2:Control vs. dam10:Low carbohydrate carolie-restricted	1.55	0.8135 to 2.286	Yes	****
																							dam2:Low carbohydrate carolie-restricted vs. dam3:Control	-1.46	-2.196 to -0.7235	Yes	****
																							dam2:Low carbohydrate carolie-restricted vs. dam3:Low carbohydrate carolie-restricted	0.04	-0.6965 to 0.7765	No	ns
																							dam2:Low carbohydrate carolie-restricted vs. dam4:Control	-1.67	-2.406 to -0.9335	Yes	****
																							dam2:Low carbohydrate carolie-restricted vs. dam4:Low carbohydrate carolie-restricted	-0.01	-0.7465 to 0.7265	No	ns
																							dam2:Low carbohydrate carolie-restricted vs. dam5:Control	-1.49	-2.226 to -0.7535	Yes	****
																							dam2:Low carbohydrate carolie-restricted vs. dam5:Low carbohydrate carolie-restricted	-0.09	-0.8265 to 0.6465	No	ns
																							dam2:Low carbohydrate carolie-restricted vs. dam6:Control	-1.58	-2.316 to -0.8435	Yes	****
																							dam2:Low carbohydrate carolie-restricted vs. dam6:Low carbohydrate carolie-restricted	-0.08	-0.8165 to 0.6565	No	ns
																							dam2:Low carbohydrate carolie-restricted vs. dam7:Control	-1.54	-2.276 to -0.8035	Yes	****
																							dam2:Low carbohydrate carolie-restricted vs. dam7:Low carbohydrate carolie-restricted	0.3	-0.4365 to 1.036	No	ns
																							dam2:Low carbohydrate carolie-restricted vs. dam8:Control	-1.88	-2.616 to -1.144	Yes	****
																							dam2:Low carbohydrate carolie-restricted vs. dam8:Low carbohydrate carolie-restricted	-0.03	-0.7665 to 0.7065	No	ns
																							dam2:Low carbohydrate carolie-restricted vs. dam9:Control	-1.87	-2.606 to -1.134	Yes	****
																							dam2:Low carbohydrate carolie-restricted vs. dam9:Low carbohydrate carolie-restricted	0.17	-0.5665 to 0.9065	No	ns
																							dam2:Low carbohydrate carolie-restricted vs. dam10:Control	-2	-2.736 to -1.264	Yes	****
																							dam2:Low carbohydrate carolie-restricted vs. dam10:Low carbohydrate carolie-restricted	0.13	-0.6065 to 0.8665	No	ns
																							dam3:Control vs. dam3:Low carbohydrate carolie-restricted	1.5	0.7635 to 2.236	Yes	****
																							dam3:Control vs. dam4:Control	-0.21	-0.9465 to 0.5265	No	ns
																							dam3:Control vs. dam4:Low carbohydrate carolie-restricted	1.45	0.7135 to 2.186	Yes	****
																							dam3:Control vs. dam5:Control	-0.03	-0.7665 to 0.7065	No	ns
																							dam3:Control vs. dam5:Low carbohydrate carolie-restricted	1.37	0.6335 to 2.106	Yes	****
																							dam3:Control vs. dam6:Control	-0.12	-0.8565 to 0.6165	No	ns
																							dam3:Control vs. dam6:Low carbohydrate carolie-restricted	1.38	0.6435 to 2.116	Yes	****
																							dam3:Control vs. dam7:Control	-0.08	-0.8165 to 0.6565	No	ns
																							dam3:Control vs. dam7:Low carbohydrate carolie-restricted	1.76	1.024 to 2.496	Yes	****
																							dam3:Control vs. dam8:Control	-0.42	-1.156 to 0.3165	No	ns
																							dam3:Control vs. dam8:Low carbohydrate carolie-restricted	1.43	0.6935 to 2.166	Yes	****
																							dam3:Control vs. dam9:Control	-0.41	-1.146 to 0.3265	No	ns
																							dam3:Control vs. dam9:Low carbohydrate carolie-restricted	1.63	0.8935 to 2.366	Yes	****
																							dam3:Control vs. dam10:Control	-0.54	-1.276 to 0.1965	No	ns
																							dam3:Control vs. dam10:Low carbohydrate carolie-restricted	1.59	0.8535 to 2.326	Yes	****
																							dam3:Low carbohydrate carolie-restricted vs. dam4:Control	-1.71	-2.446 to -0.9735	Yes	****
																							dam3:Low carbohydrate carolie-restricted vs. dam4:Low carbohydrate carolie-restricted	-0.05	-0.7865 to 0.6865	No	ns
																							dam3:Low carbohydrate carolie-restricted vs. dam5:Control	-1.53	-2.266 to -0.7935	Yes	****
																							dam3:Low carbohydrate carolie-restricted vs. dam5:Low carbohydrate carolie-restricted	-0.13	-0.8665 to 0.6065	No	ns
																							dam3:Low carbohydrate carolie-restricted vs. dam6:Control	-1.62	-2.356 to -0.8835	Yes	****
																							dam3:Low carbohydrate carolie-restricted vs. dam6:Low carbohydrate carolie-restricted	-0.12	-0.8565 to 0.6165	No	ns
																							dam3:Low carbohydrate carolie-restricted vs. dam7:Control	-1.58	-2.316 to -0.8435	Yes	****
																							dam3:Low carbohydrate carolie-restricted vs. dam7:Low carbohydrate carolie-restricted	0.26	-0.4765 to 0.9965	No	ns
																							dam3:Low carbohydrate carolie-restricted vs. dam8:Control	-1.92	-2.656 to -1.184	Yes	****
																							dam3:Low carbohydrate carolie-restricted vs. dam8:Low carbohydrate carolie-restricted	-0.07	-0.8065 to 0.6665	No	ns
																							dam3:Low carbohydrate carolie-restricted vs. dam9:Control	-1.91	-2.646 to -1.174	Yes	****
																							dam3:Low carbohydrate carolie-restricted vs. dam9:Low carbohydrate carolie-restricted	0.13	-0.6065 to 0.8665	No	ns
																							dam3:Low carbohydrate carolie-restricted vs. dam10:Control	-2.04	-2.776 to -1.304	Yes	****
																							dam3:Low carbohydrate carolie-restricted vs. dam10:Low carbohydrate carolie-restricted	0.09	-0.6465 to 0.8265	No	ns
																							dam4:Control vs. dam4:Low carbohydrate carolie-restricted	1.66	0.9235 to 2.396	Yes	****
																							dam4:Control vs. dam5:Control	0.18	-0.5565 to 0.9165	No	ns
																							dam4:Control vs. dam5:Low carbohydrate carolie-restricted	1.58	0.8435 to 2.316	Yes	****
																							dam4:Control vs. dam6:Control	0.09	-0.6465 to 0.8265	No	ns
																							dam4:Control vs. dam6:Low carbohydrate carolie-restricted	1.59	0.8535 to 2.326	Yes	****
																							dam4:Control vs. dam7:Control	0.13	-0.6065 to 0.8665	No	ns
																							dam4:Control vs. dam7:Low carbohydrate carolie-restricted	1.97	1.234 to 2.706	Yes	****
																							dam4:Control vs. dam8:Control	-0.21	-0.9465 to 0.5265	No	ns
																							dam4:Control vs. dam8:Low carbohydrate carolie-restricted	1.64	0.9035 to 2.376	Yes	****
																							dam4:Control vs. dam9:Control	-0.2	-0.9365 to 0.5365	No	ns
																							dam4:Control vs. dam9:Low carbohydrate carolie-restricted	1.84	1.104 to 2.576	Yes	****
																							dam4:Control vs. dam10:Control	-0.33	-1.066 to 0.4065	No	ns
																							dam4:Control vs. dam10:Low carbohydrate carolie-restricted	1.8	1.064 to 2.536	Yes	****
																							dam4:Low carbohydrate carolie-restricted vs. dam5:Control	-1.48	-2.216 to -0.7435	Yes	****
																							dam4:Low carbohydrate carolie-restricted vs. dam5:Low carbohydrate carolie-restricted	-0.08	-0.8165 to 0.6565	No	ns
																							dam4:Low carbohydrate carolie-restricted vs. dam6:Control	-1.57	-2.306 to -0.8335	Yes	****
																							dam4:Low carbohydrate carolie-restricted vs. dam6:Low carbohydrate carolie-restricted	-0.07	-0.8065 to 0.6665	No	ns
																							dam4:Low carbohydrate carolie-restricted vs. dam7:Control	-1.53	-2.266 to -0.7935	Yes	****
																							dam4:Low carbohydrate carolie-restricted vs. dam7:Low carbohydrate carolie-restricted	0.31	-0.4265 to 1.046	No	ns
																							dam4:Low carbohydrate carolie-restricted vs. dam8:Control	-1.87	-2.606 to -1.134	Yes	****
																							dam4:Low carbohydrate carolie-restricted vs. dam8:Low carbohydrate carolie-restricted	-0.02	-0.7565 to 0.7165	No	ns
																							dam4:Low carbohydrate carolie-restricted vs. dam9:Control	-1.86	-2.596 to -1.124	Yes	****
																							dam4:Low carbohydrate carolie-restricted vs. dam9:Low carbohydrate carolie-restricted	0.18	-0.5565 to 0.9165	No	ns
																							dam4:Low carbohydrate carolie-restricted vs. dam10:Control	-1.99	-2.726 to -1.254	Yes	****
																							dam4:Low carbohydrate carolie-restricted vs. dam10:Low carbohydrate carolie-restricted	0.14	-0.5965 to 0.8765	No	ns
																							dam5:Control vs. dam5:Low carbohydrate carolie-restricted	1.4	0.6635 to 2.136	Yes	****
																							dam5:Control vs. dam6:Control	-0.09	-0.8265 to 0.6465	No	ns
																							dam5:Control vs. dam6:Low carbohydrate carolie-restricted	1.41	0.6735 to 2.146	Yes	****
																							dam5:Control vs. dam7:Control	-0.05	-0.7865 to 0.6865	No	ns
																							dam5:Control vs. dam7:Low carbohydrate carolie-restricted	1.79	1.054 to 2.526	Yes	****
																							dam5:Control vs. dam8:Control	-0.39	-1.126 to 0.3465	No	ns
																							dam5:Control vs. dam8:Low carbohydrate carolie-restricted	1.46	0.7235 to 2.196	Yes	****
																							dam5:Control vs. dam9:Control	-0.38	-1.116 to 0.3565	No	ns
																							dam5:Control vs. dam9:Low carbohydrate carolie-restricted	1.66	0.9235 to 2.396	Yes	****
																							dam5:Control vs. dam10:Control	-0.51	-1.246 to 0.2265	No	ns
																							dam5:Control vs. dam10:Low carbohydrate carolie-restricted	1.62	0.8835 to 2.356	Yes	****
																							dam5:Low carbohydrate carolie-restricted vs. dam6:Control	-1.49	-2.226 to -0.7535	Yes	****
																							dam5:Low carbohydrate carolie-restricted vs. dam6:Low carbohydrate carolie-restricted	0.01	-0.7265 to 0.7465	No	ns
																							dam5:Low carbohydrate carolie-restricted vs. dam7:Control	-1.45	-2.186 to -0.7135	Yes	****
																							dam5:Low carbohydrate carolie-restricted vs. dam7:Low carbohydrate carolie-restricted	0.39	-0.3465 to 1.126	No	ns
																							dam5:Low carbohydrate carolie-restricted vs. dam8:Control	-1.79	-2.526 to -1.054	Yes	****
																							dam5:Low carbohydrate carolie-restricted vs. dam8:Low carbohydrate carolie-restricted	0.06	-0.6765 to 0.7965	No	ns
																							dam5:Low carbohydrate carolie-restricted vs. dam9:Control	-1.78	-2.516 to -1.044	Yes	****
																							dam5:Low carbohydrate carolie-restricted vs. dam9:Low carbohydrate carolie-restricted	0.26	-0.4765 to 0.9965	No	ns
																							dam5:Low carbohydrate carolie-restricted vs. dam10:Control	-1.91	-2.646 to -1.174	Yes	****
																							dam5:Low carbohydrate carolie-restricted vs. dam10:Low carbohydrate carolie-restricted	0.22	-0.5165 to 0.9565	No	ns
																							dam6:Control vs. dam6:Low carbohydrate carolie-restricted	1.5	0.7635 to 2.236	Yes	****
																							dam6:Control vs. dam7:Control	0.04	-0.6965 to 0.7765	No	ns
																							dam6:Control vs. dam7:Low carbohydrate carolie-restricted	1.88	1.144 to 2.616	Yes	****
																							dam6:Control vs. dam8:Control	-0.3	-1.036 to 0.4365	No	ns
																							dam6:Control vs. dam8:Low carbohydrate carolie-restricted	1.55	0.8135 to 2.286	Yes	****
																							dam6:Control vs. dam9:Control	-0.29	-1.026 to 0.4465	No	ns
																							dam6:Control vs. dam9:Low carbohydrate carolie-restricted	1.75	1.014 to 2.486	Yes	****
																							dam6:Control vs. dam10:Control	-0.42	-1.156 to 0.3165	No	ns
																							dam6:Control vs. dam10:Low carbohydrate carolie-restricted	1.71	0.9735 to 2.446	Yes	****
																							dam6:Low carbohydrate carolie-restricted vs. dam7:Control	-1.46	-2.196 to -0.7235	Yes	****
																							dam6:Low carbohydrate carolie-restricted vs. dam7:Low carbohydrate carolie-restricted	0.38	-0.3565 to 1.116	No	ns
																							dam6:Low carbohydrate carolie-restricted vs. dam8:Control	-1.8	-2.536 to -1.064	Yes	****
																							dam6:Low carbohydrate carolie-restricted vs. dam8:Low carbohydrate carolie-restricted	0.05	-0.6865 to 0.7865	No	ns
																							dam6:Low carbohydrate carolie-restricted vs. dam9:Control	-1.79	-2.526 to -1.054	Yes	****
																							dam6:Low carbohydrate carolie-restricted vs. dam9:Low carbohydrate carolie-restricted	0.25	-0.4865 to 0.9865	No	ns
																							dam6:Low carbohydrate carolie-restricted vs. dam10:Control	-1.92	-2.656 to -1.184	Yes	****
																							dam6:Low carbohydrate carolie-restricted vs. dam10:Low carbohydrate carolie-restricted	0.21	-0.5265 to 0.9465	No	ns
																							dam7:Control vs. dam7:Low carbohydrate carolie-restricted	1.84	1.104 to 2.576	Yes	****
																							dam7:Control vs. dam8:Control	-0.34	-1.076 to 0.3965	No	ns
																							dam7:Control vs. dam8:Low carbohydrate carolie-restricted	1.51	0.7735 to 2.246	Yes	****
																							dam7:Control vs. dam9:Control	-0.33	-1.066 to 0.4065	No	ns
																							dam7:Control vs. dam9:Low carbohydrate carolie-restricted	1.71	0.9735 to 2.446	Yes	****
																							dam7:Control vs. dam10:Control	-0.46	-1.196 to 0.2765	No	ns
																							dam7:Control vs. dam10:Low carbohydrate carolie-restricted	1.67	0.9335 to 2.406	Yes	****
																							dam7:Low carbohydrate carolie-restricted vs. dam8:Control	-2.18	-2.916 to -1.444	Yes	****
																							dam7:Low carbohydrate carolie-restricted vs. dam8:Low carbohydrate carolie-restricted	-0.33	-1.066 to 0.4065	No	ns
																							dam7:Low carbohydrate carolie-restricted vs. dam9:Control	-2.17	-2.906 to -1.434	Yes	****
																							dam7:Low carbohydrate carolie-restricted vs. dam9:Low carbohydrate carolie-restricted	-0.13	-0.8665 to 0.6065	No	ns
																							dam7:Low carbohydrate carolie-restricted vs. dam10:Control	-2.3	-3.036 to -1.564	Yes	****
																							dam7:Low carbohydrate carolie-restricted vs. dam10:Low carbohydrate carolie-restricted	-0.17	-0.9065 to 0.5665	No	ns	N1
																							dam8:Control vs. dam8:Low carbohydrate carolie-restricted	1.85	1.114 to 2.586	Yes	****
																							dam8:Control vs. dam9:Control	0.01	-0.7265 to 0.7465	No	ns	10	N2	t	DF
																							dam8:Control vs. dam9:Low carbohydrate carolie-restricted	2.05	1.314 to 2.786	Yes	****	10
																							dam8:Control vs. dam10:Control	-0.12	-0.8565 to 0.6165	No	ns	10	10	9.637	180
																							dam8:Control vs. dam10:Low carbohydrate carolie-restricted	2.01	1.274 to 2.746	Yes	****	10	10	2.119	180
																							dam8:Low carbohydrate carolie-restricted vs. dam9:Control	-1.84	-2.576 to -1.104	Yes	****	10	10	9.284	180
																							dam8:Low carbohydrate carolie-restricted vs. dam9:Low carbohydrate carolie-restricted	0.2	-0.5365 to 0.9365	No	ns	10	10	1.917	180
																							dam8:Low carbohydrate carolie-restricted vs. dam10:Control	-1.97	-2.706 to -1.234	Yes	****	10	10	9.486	180
																							dam8:Low carbohydrate carolie-restricted vs. dam10:Low carbohydrate carolie-restricted	0.16	-0.5765 to 0.8965	No	ns	10	10	0.8577	180
																							dam9:Control vs. dam9:Low carbohydrate carolie-restricted	2.04	1.304 to 2.776	Yes	****	10	10	9.233	180
																							dam9:Control vs. dam10:Control	-0.13	-0.8665 to 0.6065	No	ns	10	10	1.766	180
																							dam9:Control vs. dam10:Low carbohydrate carolie-restricted	2	1.264 to 2.736	Yes	****	10	10	8.83	180
																							dam9:Low carbohydrate carolie-restricted vs. dam10:Control	-2.17	-2.906 to -1.434	Yes	****	10	10	1.312	180
																							dam9:Low carbohydrate carolie-restricted vs. dam10:Low carbohydrate carolie-restricted	-0.04	-0.7765 to 0.6965	No	ns	10	10	8.88	180
																							dam10:Control vs. dam10:Low carbohydrate carolie-restricted	2.13	1.394 to 2.866	Yes	****	10	10	1.514	180
																												10	10	10.8	180
																												10	10	0.2018	180
																							Test details	Mean 1	Mean 2	Mean Diff.	SE of diff.	10	10	9.132	180
																												10	10	0.1514	180
																							dam1:Control vs. dam1:Low carbohydrate carolie-restricted	7	5.09	1.91	0.1982	10	10	10.14	180
																							dam1:Control vs. dam2:Control	7	6.58	0.42	0.1982	10	10	0.8073	180
																							dam1:Control vs. dam2:Low carbohydrate carolie-restricted	7	5.16	1.84	0.1982	10	10	9.94	180
																							dam1:Control vs. dam3:Control	7	6.62	0.38	0.1982	10	10	7.518	180
																							dam1:Control vs. dam3:Low carbohydrate carolie-restricted	7	5.12	1.88	0.1982	10	10	0.3532	180
																							dam1:Control vs. dam4:Control	7	6.83	0.17	0.1982	10	10	7.72	180
																							dam1:Control vs. dam4:Low carbohydrate carolie-restricted	7	5.17	1.83	0.1982	10	10	0.1514	180
																							dam1:Control vs. dam5:Control	7	6.65	0.35	0.1982	10	10	8.779	180
																							dam1:Control vs. dam5:Low carbohydrate carolie-restricted	7	5.25	1.75	0.1982	10	10	0.4036	180
																							dam1:Control vs. dam6:Control	7	6.74	0.26	0.1982	10	10	7.871	180
																							dam1:Control vs. dam6:Low carbohydrate carolie-restricted	7	5.24	1.76	0.1982	10	10	0.8073	180
																							dam1:Control vs. dam7:Control	7	6.7	0.3	0.1982	10	10	8.325	180
																							dam1:Control vs. dam7:Low carbohydrate carolie-restricted	7	4.86	2.14	0.1982	10	10	0.7568	180
																							dam1:Control vs. dam8:Control	7	7.04	-0.04	0.1982	10	10	8.123	180
																							dam1:Control vs. dam8:Low carbohydrate carolie-restricted	7	5.19	1.81	0.1982	10	10	1.16	180
																							dam1:Control vs. dam9:Control	7	7.03	-0.03	0.1982	10	10	9.839	180
																							dam1:Control vs. dam9:Low carbohydrate carolie-restricted	7	4.99	2.01	0.1982	10	10	0.5046	180
																							dam1:Control vs. dam10:Control	7	7.16	-0.16	0.1982	10	10	9.788	180
																							dam1:Control vs. dam10:Low carbohydrate carolie-restricted	7	5.03	1.97	0.1982	10	10	0.5046	180
																							dam1:Low carbohydrate carolie-restricted vs. dam2:Control	5.09	6.58	-1.49	0.1982	10	10	10.44	180
																							dam1:Low carbohydrate carolie-restricted vs. dam2:Low carbohydrate carolie-restricted	5.09	5.16	-0.07	0.1982	10	10	0.3027	180
																							dam1:Low carbohydrate carolie-restricted vs. dam3:Control	5.09	6.62	-1.53	0.1982	10	10	7.165	180
																							dam1:Low carbohydrate carolie-restricted vs. dam3:Low carbohydrate carolie-restricted	5.09	5.12	-0.03	0.1982	10	10	0.2018	180
																							dam1:Low carbohydrate carolie-restricted vs. dam4:Control	5.09	6.83	-1.74	0.1982	10	10	7.366	180
																							dam1:Low carbohydrate carolie-restricted vs. dam4:Low carbohydrate carolie-restricted	5.09	5.17	-0.08	0.1982	10	10	1.261	180
																							dam1:Low carbohydrate carolie-restricted vs. dam5:Control	5.09	6.65	-1.56	0.1982	10	10	7.114	180
																							dam1:Low carbohydrate carolie-restricted vs. dam5:Low carbohydrate carolie-restricted	5.09	5.25	-0.16	0.1982	10	10	0.3532	180
																							dam1:Low carbohydrate carolie-restricted vs. dam6:Control	5.09	6.74	-1.65	0.1982	10	10	6.711	180
																							dam1:Low carbohydrate carolie-restricted vs. dam6:Low carbohydrate carolie-restricted	5.09	5.24	-0.15	0.1982	10	10	0.8073	180
																							dam1:Low carbohydrate carolie-restricted vs. dam7:Control	5.09	6.7	-1.61	0.1982	10	10	6.761	180
																							dam1:Low carbohydrate carolie-restricted vs. dam7:Low carbohydrate carolie-restricted	5.09	4.86	0.23	0.1982	10	10	0.6055	180
																							dam1:Low carbohydrate carolie-restricted vs. dam8:Control	5.09	7.04	-1.95	0.1982	10	10	8.678	180
																							dam1:Low carbohydrate carolie-restricted vs. dam8:Low carbohydrate carolie-restricted	5.09	5.19	-0.1	0.1982	10	10	2.321	180
																							dam1:Low carbohydrate carolie-restricted vs. dam9:Control	5.09	7.03	-1.94	0.1982	10	10	7.013	180
																							dam1:Low carbohydrate carolie-restricted vs. dam9:Low carbohydrate carolie-restricted	5.09	4.99	0.1	0.1982	10	10	2.27	180
																							dam1:Low carbohydrate carolie-restricted vs. dam10:Control	5.09	7.16	-2.07	0.1982	10	10	8.022	180
																							dam1:Low carbohydrate carolie-restricted vs. dam10:Low carbohydrate carolie-restricted	5.09	5.03	0.06	0.1982	10	10	2.926	180
																							dam2:Control vs. dam2:Low carbohydrate carolie-restricted	6.58	5.16	1.42	0.1982	10	10	7.821	180
																							dam2:Control vs. dam3:Control	6.58	6.62	-0.04	0.1982	10	10	7.366	180
																							dam2:Control vs. dam3:Low carbohydrate carolie-restricted	6.58	5.12	1.46	0.1982	10	10	0.2018	180
																							dam2:Control vs. dam4:Control	6.58	6.83	-0.25	0.1982	10	10	8.426	180
																							dam2:Control vs. dam4:Low carbohydrate carolie-restricted	6.58	5.17	1.41	0.1982	10	10	0.05046	180
																							dam2:Control vs. dam5:Control	6.58	6.65	-0.07	0.1982	10	10	7.518	180
																							dam2:Control vs. dam5:Low carbohydrate carolie-restricted	6.58	5.25	1.33	0.1982	10	10	0.4541	180
																							dam2:Control vs. dam6:Control	6.58	6.74	-0.16	0.1982	10	10	7.972	180
																							dam2:Control vs. dam6:Low carbohydrate carolie-restricted	6.58	5.24	1.34	0.1982	10	10	0.4036	180
																							dam2:Control vs. dam7:Control	6.58	6.7	-0.12	0.1982	10	10	7.77	180
																							dam2:Control vs. dam7:Low carbohydrate carolie-restricted	6.58	4.86	1.72	0.1982	10	10	1.514	180
																							dam2:Control vs. dam8:Control	6.58	7.04	-0.46	0.1982	10	10	9.486	180
																							dam2:Control vs. dam8:Low carbohydrate carolie-restricted	6.58	5.19	1.39	0.1982	10	10	0.1514	180
																							dam2:Control vs. dam9:Control	6.58	7.03	-0.45	0.1982	10	10	9.435	180
																							dam2:Control vs. dam9:Low carbohydrate carolie-restricted	6.58	4.99	1.59	0.1982	10	10	0.8577	180
																							dam2:Control vs. dam10:Control	6.58	7.16	-0.58	0.1982	10	10	10.09	180
																							dam2:Control vs. dam10:Low carbohydrate carolie-restricted	6.58	5.03	1.55	0.1982	10	10	0.6559	180
																							dam2:Low carbohydrate carolie-restricted vs. dam3:Control	5.16	6.62	-1.46	0.1982	10	10	7.568	180
																							dam2:Low carbohydrate carolie-restricted vs. dam3:Low carbohydrate carolie-restricted	5.16	5.12	0.04	0.1982	10	10	1.06	180
																							dam2:Low carbohydrate carolie-restricted vs. dam4:Control	5.16	6.83	-1.67	0.1982	10	10	7.316	180
																							dam2:Low carbohydrate carolie-restricted vs. dam4:Low carbohydrate carolie-restricted	5.16	5.17	-0.01	0.1982	10	10	0.1514	180
																							dam2:Low carbohydrate carolie-restricted vs. dam5:Control	5.16	6.65	-1.49	0.1982	10	10	6.912	180
																							dam2:Low carbohydrate carolie-restricted vs. dam5:Low carbohydrate carolie-restricted	5.16	5.25	-0.09	0.1982	10	10	0.6055	180
																							dam2:Low carbohydrate carolie-restricted vs. dam6:Control	5.16	6.74	-1.58	0.1982	10	10	6.963	180
																							dam2:Low carbohydrate carolie-restricted vs. dam6:Low carbohydrate carolie-restricted	5.16	5.24	-0.08	0.1982	10	10	0.4036	180
																							dam2:Low carbohydrate carolie-restricted vs. dam7:Control	5.16	6.7	-1.54	0.1982	10	10	8.88	180
																							dam2:Low carbohydrate carolie-restricted vs. dam7:Low carbohydrate carolie-restricted	5.16	4.86	0.3	0.1982	10	10	2.119	180
																							dam2:Low carbohydrate carolie-restricted vs. dam8:Control	5.16	7.04	-1.88	0.1982	10	10	7.215	180
																							dam2:Low carbohydrate carolie-restricted vs. dam8:Low carbohydrate carolie-restricted	5.16	5.19	-0.03	0.1982	10	10	2.069	180
																							dam2:Low carbohydrate carolie-restricted vs. dam9:Control	5.16	7.03	-1.87	0.1982	10	10	8.224	180
																							dam2:Low carbohydrate carolie-restricted vs. dam9:Low carbohydrate carolie-restricted	5.16	4.99	0.17	0.1982	10	10	2.725	180
																							dam2:Low carbohydrate carolie-restricted vs. dam10:Control	5.16	7.16	-2	0.1982	10	10	8.022	180
																							dam2:Low carbohydrate carolie-restricted vs. dam10:Low carbohydrate carolie-restricted	5.16	5.03	0.13	0.1982	10	10	8.628	180
																							dam3:Control vs. dam3:Low carbohydrate carolie-restricted	6.62	5.12	1.5	0.1982	10	10	0.2523	180
																							dam3:Control vs. dam4:Control	6.62	6.83	-0.21	0.1982	10	10	7.72	180
																							dam3:Control vs. dam4:Low carbohydrate carolie-restricted	6.62	5.17	1.45	0.1982	10	10	0.6559	180
																							dam3:Control vs. dam5:Control	6.62	6.65	-0.03	0.1982	10	10	8.174	180
																							dam3:Control vs. dam5:Low carbohydrate carolie-restricted	6.62	5.25	1.37	0.1982	10	10	0.6055	180
																							dam3:Control vs. dam6:Control	6.62	6.74	-0.12	0.1982	10	10	7.972	180
																							dam3:Control vs. dam6:Low carbohydrate carolie-restricted	6.62	5.24	1.38	0.1982	10	10	1.312	180
																							dam3:Control vs. dam7:Control	6.62	6.7	-0.08	0.1982	10	10	9.687	180
																							dam3:Control vs. dam7:Low carbohydrate carolie-restricted	6.62	4.86	1.76	0.1982	10	10	0.3532	180
																							dam3:Control vs. dam8:Control	6.62	7.04	-0.42	0.1982	10	10	9.637	180
																							dam3:Control vs. dam8:Low carbohydrate carolie-restricted	6.62	5.19	1.43	0.1982	10	10	0.6559	180
																							dam3:Control vs. dam9:Control	6.62	7.03	-0.41	0.1982	10	10	10.29	180
																							dam3:Control vs. dam9:Low carbohydrate carolie-restricted	6.62	4.99	1.63	0.1982	10	10	0.4541	180
																							dam3:Control vs. dam10:Control	6.62	7.16	-0.54	0.1982	10	10	8.376	180
																							dam3:Control vs. dam10:Low carbohydrate carolie-restricted	6.62	5.03	1.59	0.1982	10	10	0.9082	180
																							dam3:Low carbohydrate carolie-restricted vs. dam4:Control	5.12	6.83	-1.71	0.1982	10	10	7.972	180
																							dam3:Low carbohydrate carolie-restricted vs. dam4:Low carbohydrate carolie-restricted	5.12	5.17	-0.05	0.1982	10	10	0.4541	180
																							dam3:Low carbohydrate carolie-restricted vs. dam5:Control	5.12	6.65	-1.53	0.1982	10	10	8.022	180
																							dam3:Low carbohydrate carolie-restricted vs. dam5:Low carbohydrate carolie-restricted	5.12	5.25	-0.13	0.1982	10	10	0.6559	180
																							dam3:Low carbohydrate carolie-restricted vs. dam6:Control	5.12	6.74	-1.62	0.1982	10	10	9.94	180
																							dam3:Low carbohydrate carolie-restricted vs. dam6:Low carbohydrate carolie-restricted	5.12	5.24	-0.12	0.1982	10	10	1.06	180
																							dam3:Low carbohydrate carolie-restricted vs. dam7:Control	5.12	6.7	-1.58	0.1982	10	10	8.275	180
																							dam3:Low carbohydrate carolie-restricted vs. dam7:Low carbohydrate carolie-restricted	5.12	4.86	0.26	0.1982	10	10	1.009	180
																							dam3:Low carbohydrate carolie-restricted vs. dam8:Control	5.12	7.04	-1.92	0.1982	10	10	9.284	180
																							dam3:Low carbohydrate carolie-restricted vs. dam8:Low carbohydrate carolie-restricted	5.12	5.19	-0.07	0.1982	10	10	1.665	180
																							dam3:Low carbohydrate carolie-restricted vs. dam9:Control	5.12	7.03	-1.91	0.1982	10	10	9.082	180
																							dam3:Low carbohydrate carolie-restricted vs. dam9:Low carbohydrate carolie-restricted	5.12	4.99	0.13	0.1982	10	10	7.467	180
																							dam3:Low carbohydrate carolie-restricted vs. dam10:Control	5.12	7.16	-2.04	0.1982	10	10	0.4036	180
																							dam3:Low carbohydrate carolie-restricted vs. dam10:Low carbohydrate carolie-restricted	5.12	5.03	0.09	0.1982	10	10	7.922	180
																							dam4:Control vs. dam4:Low carbohydrate carolie-restricted	6.83	5.17	1.66	0.1982	10	10	0.3532	180
																							dam4:Control vs. dam5:Control	6.83	6.65	0.18	0.1982	10	10	7.72	180
																							dam4:Control vs. dam5:Low carbohydrate carolie-restricted	6.83	5.25	1.58	0.1982	10	10	1.564	180
																							dam4:Control vs. dam6:Control	6.83	6.74	0.09	0.1982	10	10	9.435	180
																							dam4:Control vs. dam6:Low carbohydrate carolie-restricted	6.83	5.24	1.59	0.1982	10	10	0.1009	180
																							dam4:Control vs. dam7:Control	6.83	6.7	0.13	0.1982	10	10	9.385	180
																							dam4:Control vs. dam7:Low carbohydrate carolie-restricted	6.83	4.86	1.97	0.1982	10	10	0.9082	180
																							dam4:Control vs. dam8:Control	6.83	7.04	-0.21	0.1982	10	10	10.04	180
																							dam4:Control vs. dam8:Low carbohydrate carolie-restricted	6.83	5.19	1.64	0.1982	10	10	0.7064	180
																							dam4:Control vs. dam9:Control	6.83	7.03	-0.2	0.1982	10	10	7.064	180
																							dam4:Control vs. dam9:Low carbohydrate carolie-restricted	6.83	4.99	1.84	0.1982	10	10	0.4541	180
																							dam4:Control vs. dam10:Control	6.83	7.16	-0.33	0.1982	10	10	7.114	180
																							dam4:Control vs. dam10:Low carbohydrate carolie-restricted	6.83	5.03	1.8	0.1982	10	10	0.2523	180
																							dam4:Low carbohydrate carolie-restricted vs. dam5:Control	5.17	6.65	-1.48	0.1982	10	10	9.032	180
																							dam4:Low carbohydrate carolie-restricted vs. dam5:Low carbohydrate carolie-restricted	5.17	5.25	-0.08	0.1982	10	10	1.968	180
																							dam4:Low carbohydrate carolie-restricted vs. dam6:Control	5.17	6.74	-1.57	0.1982	10	10	7.366	180
																							dam4:Low carbohydrate carolie-restricted vs. dam6:Low carbohydrate carolie-restricted	5.17	5.24	-0.07	0.1982	10	10	1.917	180
																							dam4:Low carbohydrate carolie-restricted vs. dam7:Control	5.17	6.7	-1.53	0.1982	10	10	8.376	180
																							dam4:Low carbohydrate carolie-restricted vs. dam7:Low carbohydrate carolie-restricted	5.17	4.86	0.31	0.1982	10	10	2.573	180
																							dam4:Low carbohydrate carolie-restricted vs. dam8:Control	5.17	7.04	-1.87	0.1982	10	10	8.174	180
																							dam4:Low carbohydrate carolie-restricted vs. dam8:Low carbohydrate carolie-restricted	5.17	5.19	-0.02	0.1982	10	10	7.518	180
																							dam4:Low carbohydrate carolie-restricted vs. dam9:Control	5.17	7.03	-1.86	0.1982	10	10	0.05046	180
																							dam4:Low carbohydrate carolie-restricted vs. dam9:Low carbohydrate carolie-restricted	5.17	4.99	0.18	0.1982	10	10	7.316	180
																							dam4:Low carbohydrate carolie-restricted vs. dam10:Control	5.17	7.16	-1.99	0.1982	10	10	1.968	180
																							dam4:Low carbohydrate carolie-restricted vs. dam10:Low carbohydrate carolie-restricted	5.17	5.03	0.14	0.1982	10	10	9.032	180
																							dam5:Control vs. dam5:Low carbohydrate carolie-restricted	6.65	5.25	1.4	0.1982	10	10	0.3027	180
																							dam5:Control vs. dam6:Control	6.65	6.74	-0.09	0.1982	10	10	8.981	180
																							dam5:Control vs. dam6:Low carbohydrate carolie-restricted	6.65	5.24	1.41	0.1982	10	10	1.312	180
																							dam5:Control vs. dam7:Control	6.65	6.7	-0.05	0.1982	10	10	9.637	180
																							dam5:Control vs. dam7:Low carbohydrate carolie-restricted	6.65	4.86	1.79	0.1982	10	10	1.11	180
																							dam5:Control vs. dam8:Control	6.65	7.04	-0.39	0.1982	10	10	7.568	180
																							dam5:Control vs. dam8:Low carbohydrate carolie-restricted	6.65	5.19	1.46	0.1982	10	10	0.2018	180
																							dam5:Control vs. dam9:Control	6.65	7.03	-0.38	0.1982	10	10	9.486	180
																							dam5:Control vs. dam9:Low carbohydrate carolie-restricted	6.65	4.99	1.66	0.1982	10	10	1.514	180
																							dam5:Control vs. dam10:Control	6.65	7.16	-0.51	0.1982	10	10	7.821	180
																							dam5:Control vs. dam10:Low carbohydrate carolie-restricted	6.65	5.03	1.62	0.1982	10	10	1.463	180
																							dam5:Low carbohydrate carolie-restricted vs. dam6:Control	5.25	6.74	-1.49	0.1982	10	10	8.83	180
																							dam5:Low carbohydrate carolie-restricted vs. dam6:Low carbohydrate carolie-restricted	5.25	5.24	0.01	0.1982	10	10	2.119	180
																							dam5:Low carbohydrate carolie-restricted vs. dam7:Control	5.25	6.7	-1.45	0.1982	10	10	8.628	180
																							dam5:Low carbohydrate carolie-restricted vs. dam7:Low carbohydrate carolie-restricted	5.25	4.86	0.39	0.1982	10	10	7.366	180
																							dam5:Low carbohydrate carolie-restricted vs. dam8:Control	5.25	7.04	-1.79	0.1982	10	10	1.917	180
																							dam5:Low carbohydrate carolie-restricted vs. dam8:Low carbohydrate carolie-restricted	5.25	5.19	0.06	0.1982	10	10	9.082	180
																							dam5:Low carbohydrate carolie-restricted vs. dam9:Control	5.25	7.03	-1.78	0.1982	10	10	0.2523	180
																							dam5:Low carbohydrate carolie-restricted vs. dam9:Low carbohydrate carolie-restricted	5.25	4.99	0.26	0.1982	10	10	9.032	180
																							dam5:Low carbohydrate carolie-restricted vs. dam10:Control	5.25	7.16	-1.91	0.1982	10	10	1.261	180
																							dam5:Low carbohydrate carolie-restricted vs. dam10:Low carbohydrate carolie-restricted	5.25	5.03	0.22	0.1982	10	10	9.687	180
																							dam6:Control vs. dam6:Low carbohydrate carolie-restricted	6.74	5.24	1.5	0.1982	10	10	1.06	180
																							dam6:Control vs. dam7:Control	6.74	6.7	0.04	0.1982	10	10	9.284	180
																							dam6:Control vs. dam7:Low carbohydrate carolie-restricted	6.74	4.86	1.88	0.1982	10	10	1.715	180
																							dam6:Control vs. dam8:Control	6.74	7.04	-0.3	0.1982	10	10	7.619	180
																							dam6:Control vs. dam8:Low carbohydrate carolie-restricted	6.74	5.19	1.55	0.1982	10	10	1.665	180
																							dam6:Control vs. dam9:Control	6.74	7.03	-0.29	0.1982	10	10	8.628	180
																							dam6:Control vs. dam9:Low carbohydrate carolie-restricted	6.74	4.99	1.75	0.1982	10	10	2.321	180
																							dam6:Control vs. dam10:Control	6.74	7.16	-0.42	0.1982	10	10	8.426	180
																							dam6:Control vs. dam10:Low carbohydrate carolie-restricted	6.74	5.03	1.71	0.1982	10	10	11	180
																							dam6:Low carbohydrate carolie-restricted vs. dam7:Control	5.24	6.7	-1.46	0.1982	10	10	1.665	180
																							dam6:Low carbohydrate carolie-restricted vs. dam7:Low carbohydrate carolie-restricted	5.24	4.86	0.38	0.1982	10	10	10.95	180
																							dam6:Low carbohydrate carolie-restricted vs. dam8:Control	5.24	7.04	-1.8	0.1982	10	10	0.6559	180
																							dam6:Low carbohydrate carolie-restricted vs. dam8:Low carbohydrate carolie-restricted	5.24	5.19	0.05	0.1982	10	10	11.6	180
																							dam6:Low carbohydrate carolie-restricted vs. dam9:Control	5.24	7.03	-1.79	0.1982	10	10	0.8577	180
																							dam6:Low carbohydrate carolie-restricted vs. dam9:Low carbohydrate carolie-restricted	5.24	4.99	0.25	0.1982	10	10	9.334	180
																							dam6:Low carbohydrate carolie-restricted vs. dam10:Control	5.24	7.16	-1.92	0.1982	10	10	0.05046	180
																							dam6:Low carbohydrate carolie-restricted vs. dam10:Low carbohydrate carolie-restricted	5.24	5.03	0.21	0.1982	10	10	10.34	180
																							dam7:Control vs. dam7:Low carbohydrate carolie-restricted	6.7	4.86	1.84	0.1982	10	10	0.6055	180
																							dam7:Control vs. dam8:Control	6.7	7.04	-0.34	0.1982	10	10	10.14	180
																							dam7:Control vs. dam8:Low carbohydrate carolie-restricted	6.7	5.19	1.51	0.1982	10	10	9.284	180
																							dam7:Control vs. dam9:Control	6.7	7.03	-0.33	0.1982	10	10	1.009	180
																							dam7:Control vs. dam9:Low carbohydrate carolie-restricted	6.7	4.99	1.71	0.1982	10	10	9.94	180
																							dam7:Control vs. dam10:Control	6.7	7.16	-0.46	0.1982	10	10	0.8073	180
																							dam7:Control vs. dam10:Low carbohydrate carolie-restricted	6.7	5.03	1.67	0.1982	10	10	10.29	180
																							dam7:Low carbohydrate carolie-restricted vs. dam8:Control	4.86	7.04	-2.18	0.1982	10	10	0.6559	180
																							dam7:Low carbohydrate carolie-restricted vs. dam8:Low carbohydrate carolie-restricted	4.86	5.19	-0.33	0.1982	10	10	10.09	180
																							dam7:Low carbohydrate carolie-restricted vs. dam9:Control	4.86	7.03	-2.17	0.1982	10	10	10.95	180
																							dam7:Low carbohydrate carolie-restricted vs. dam9:Low carbohydrate carolie-restricted	4.86	4.99	-0.13	0.1982		10	0.2018	180
																							dam7:Low carbohydrate carolie-restricted vs. dam10:Control	4.86	7.16	-2.3	0.1982		10	10.75	180
																							dam7:Low carbohydrate carolie-restricted vs. dam10:Low carbohydrate carolie-restricted	4.86	5.03	-0.17	0.1982
																							dam8:Control vs. dam8:Low carbohydrate carolie-restricted	7.04	5.19	1.85	0.1982
																							dam8:Control vs. dam9:Control	7.04	7.03	0.01	0.1982
																							dam8:Control vs. dam9:Low carbohydrate carolie-restricted	7.04	4.99	2.05	0.1982
																							dam8:Control vs. dam10:Control	7.04	7.16	-0.12	0.1982
																							dam8:Control vs. dam10:Low carbohydrate carolie-restricted	7.04	5.03	2.01	0.1982
																							dam8:Low carbohydrate carolie-restricted vs. dam9:Control	5.19	7.03	-1.84	0.1982
																							dam8:Low carbohydrate carolie-restricted vs. dam9:Low carbohydrate carolie-restricted	5.19	4.99	0.2	0.1982
																							dam8:Low carbohydrate carolie-restricted vs. dam10:Control	5.19	7.16	-1.97	0.1982
																							dam8:Low carbohydrate carolie-restricted vs. dam10:Low carbohydrate carolie-restricted	5.19	5.03	0.16	0.1982
																							dam9:Control vs. dam9:Low carbohydrate carolie-restricted	7.03	4.99	2.04	0.1982
																							dam9:Control vs. dam10:Control	7.03	7.16	-0.13	0.1982
																							dam9:Control vs. dam10:Low carbohydrate carolie-restricted	7.03	5.03	2	0.1982
																							dam9:Low carbohydrate carolie-restricted vs. dam10:Control	4.99	7.16	-2.17	0.1982
																							dam9:Low carbohydrate carolie-restricted vs. dam10:Low carbohydrate carolie-restricted	4.99	5.03	-0.04	0.1982
																							dam10:Control vs. dam10:Low carbohydrate carolie-restricted	7.16	5.03	2.13	0.1982

## Sheet: Fig1B
Birthweight					Statistical data analyzed with GraphPad Prism 6.0
	StdChow	LC			Table Analyzed	Data 1
Number of values	58	58
Mean	6.853	5.126			Column B	LC
Std. Deviation	0.4578	0.586			vs.	vs.
Std. Error of Mean	0.06011	0.07694			Column A	StdChow
	raw data				Unpaired t test
	StdChow	LC			P value	< 0.0001
	7.1	5.7			P value summary	****
	6.3	5.7			Significantly different? (P < 0.05)	Yes
	6.8	4.3			One- or two-tailed P value?	Two-tailed
	6.7	5			t, df	t=17.69 df=114
	7	5.3
	6.7	5.6			How big is the difference?
	7.3	5			Mean ± SEM of column A	6.853 ± 0.06011 N=58
	8.3	5.1			Mean ± SEM of column B	5.126 ± 0.07694 N=58
	7.4	5.5			Difference between means	-1.728 ± 0.09764
	7.4	5.5			95% confidence interval	-1.921 to -1.534
	7.7	5.3			R square	0.7331
	6.3	5.7
	6.8	4.9			F test to compare variances
	6.7	5.3			F,DFn, Dfd	1.639, 57, 57
	6.7	5.9			P value	0.0648
	7	5.4			P value summary	ns
	6.8	5.2			Significantly different? (P < 0.05)	No
	7	5.4
	6.8	5.2
	7	4.3
	6.8	5.5
	7	5
	7.2	5.7
	6.5	5.6
	6.6	5.9
	6.6	5
	6.4	4.3
	6.2	4.9
	6.9	5.8
	6.3	3.5
	6.4	5.6
	6.2	4.4
	6.1	5.8
	6.4	4
	6.6	4.9
	6.3	5.7
	6.8	4.1
	6.7	5.9
	7	3.6
	7.1	5.8
	7.2	5.8
	6.8	5
	7	5.5
	6.5	5.9
	6.8	5.3
	7.1	5.2
	7.5	4.8
	6.9	4.7
	7.1	5.1
	7.2	5
	7.5	4.1
	6.9	5.5
	7.2	4.7
	7.3	5
	7.8	4.7
	6.9	5.1
	6.1	4.8
	5.8	4.8

## Sheet: Fig1C
Body weight change from birth to weaning								Statistical data analyzed with GraphPad Prism 6.0
	control			LC				Table Analyzed	Data 1
birthday	6.84	0.0593158	50	5.172	0.0849509	50
week1	15.664	0.203635	50	14.35	0.271282	50		Two-way RM ANOVA	Matching: Stacked
week2	26.65	0.269879	50	22.858	0.401884	50		Alpha	0.05
week3	42.374	0.718347	50	35.49	1.18007	50
								Source of Variation	% of total variation	P value	P value summary	Significant?
								Interaction	0.7347	< 0.0001	****	Yes
								Time	89.21	< 0.0001	****	Yes
								Column Factor	1.744	< 0.0001	****	Yes
								Subjects (matching)	2.303	0.1901	ns	No
								ANOVA table	SS	DF	MS	F (DFn, DFd)	P value
								Interaction	491.1	3	163.7	F (3, 294) = 11.97	P < 0.0001
								Time	59626	3	19875	F (3, 294) = 1454	P < 0.0001
								Column Factor	1166	1	1166	F (1, 98) = 74.23	P < 0.0001
								Subjects (matching)	1539	98	15.71	F (98, 294) = 1.149	P = 0.1901
								Residual	4019	294	13.67
								Number of missing values	0
raw data
	control
birthday	7.1	6.3	6.8	6.7	7	6.7	7.3	8.3	7.4	7.4	7.7	6.3	6.8	6.7	6.7	7	6.8	7	6.8	7	6.8	7	7.2	6.5	6.6	6.6	6.4	6.2	6.9	6.3	6.4	6.2	6.1	6.4	6.6	6.3	6.8	6.7	7	7.1	7.2	6.8	7	6.5	6.8	7.1	7.5	6.9	7.1
week1	15.1	14.9	15	14.5	14.9	15.2	11.5	15.8	17	18.3	16.5	18.6	16.4	15.4	16.2	13.9	16	16.2	17	14.3	15.9	16.9	17.1	17.1	16.6	16	14.4	16.9	15.6	16.9	16.8	15.1	16.3	14.2	16.6	14.4	14.3	14.7	14.6	13.9	12.1	13.4	16.5	15.9	14.6	15.4	16.4	16.7	18.2
week2	30.6	29.1	27.8	26.8	27.8	25.8	27.1	26.7	27.5	26.6	25.6	26.4	24.2	25.3	27.1	23.7	23.4	28.1	29.7	27.6	30.5	28.2	27.4	25	26.7	29.4	26.3	29.7	26.2	22.5	26.5	22.5	24	24.5	26.2	26.2	25	26.2	26.1	24.6	26.3	27.2	25.3	27.9	24.6	27.3	28.1	28.7	28.6
week3	40.9	43.1	38.6	38.1	38.2	41.2	46.5	47.5	45.3	45.7	46.2	44.8	47.4	43.1	41.1	40.1	37.2	34.4	36.3	43.5	36.6	40.7	39.6	40.2	35.7	41.4	46.1	36	41.1	46.4	51.4	51.8	49.1	47.3	47.2	46.4	51.4	51.8	49.1	47.3	47.2	37.5	37.3	37.7	37.2	36.4	34.8	40	39.7
[truncated: 51 more columns]

## Sheet: Fig1D
Body weight before HFD exposure						Statistical data analyzed with GraphPad Prism 6.0
	NBW_SC	NBW_HFD	LBW_SC	LBW_HFD		Number of families	1
Number of values	23	23	23	23		Number of comparisons per family	6
						Alpha	0.05
Mean	130.5	130.6	115.1	118.5		Tukey's multiple comparisons test	Mean Diff.	95% CI of diff.	Significant?	Summary
Std. Deviation	9.096	9.64	8.021	10.6
Std. Error of Mean	1.897	2.01	1.673	2.21		NBW_SC vs. NBW_HFD	-0.08696	-7.335 to 7.161	No	ns
						NBW_SC vs. LBW_SC	15.43	8.178 to 22.67	Yes	****
Lower 95% CI of mean	126.6	126.4	111.6	113.9		NBW_SC vs. LBW_HFD	11.97	4.719 to 19.22	Yes	***
Upper 95% CI of mean	134.4	134.8	118.5	123.1		NBW_HFD vs. LBW_SC	15.51	8.265 to 22.76	Yes	****
						NBW_HFD vs. LBW_HFD	12.05	4.806 to 19.30	Yes	***
	raw data					LBW_SC vs. LBW_HFD	-3.459	-10.71 to 3.790	No	ns
	NBW_SC	NBW_HFD	LBW_SC	LBW_HFD
	144.2	148.1	117	135
	118.3	129.4	98.5	97.3		Test details	Mean 1	Mean 2	Mean Diff.	SE of diff.	n1	n2	q	DF
	113.7	139.6	101.5	100.5
	147.1	143.7	138.5	125.9		NBW_SC vs. NBW_HFD	130.5	130.6	-0.08696	2.768	23	23	0.04443	88
	111.3	117.2	107.9	101.2		NBW_SC vs. LBW_SC	130.5	115.1	15.43	2.768	23	23	7.882	88
	141.7	141.8	117.1	136.2		NBW_SC vs. LBW_HFD	130.5	118.5	11.97	2.768	23	23	6.115	88
	125.9	145.2	112.5	114.5		NBW_HFD vs. LBW_SC	130.6	115.1	15.51	2.768	23	23	7.926	88
	134.5	122.5	115.8	116.4		NBW_HFD vs. LBW_HFD	130.6	118.5	12.05	2.768	23	23	6.159	88
	126.8	132.4	114.5	115.2		LBW_SC vs. LBW_HFD	115.1	118.5	-3.459	2.768	23	23	1.767	88
	142.1	125.1	109.5	139
	136.5	132.1	116.5	113.6
	138.9	124.5	110.2	125.25
	132.4	136.5	124.2	125.7
	128.6	132.4	117.5	115.5
	127.1	126.5	115.6	114.8
	135.2	135.3	113.2	113.2
	125.3	132.3	121	123.2
	131.3	139.2	123.2	121.1
	128.9	113.2	117.3	118.9
	133.2	123.2	112.5	116.6
	126.5	126.3	109.2	113.5
	127.4	119.5	121.1	127.1
	124.5	117.4	112.3	116.5

## Sheet: Fig1E
Body weight after HFD exposure						Statistical data analyzed with GraphPad Prism 6.0
	NBW_SC	NBW_HFD	LBW_SC	LBW_HFD		Number of families	1
Number of values	23	23	23	23		Number of comparisons per family	6
						Alpha	0.05
Mean	466.6	641.7	428.4	554		Tukey's multiple comparisons test	Mean Diff.	95% CI of diff.	Significant?	Summary
Std. Deviation	37.39	55.98	27.67	52.73
Std. Error of Mean	7.796	11.67	5.77	10.99		NBW_SC vs. NBW_HFD	-175.2	-209.9 to -140.5	Yes	****
						NBW_SC vs. LBW_SC	38.17	3.460 to 72.87	Yes	*
Lower 95% CI of mean	450.4	617.5	416.4	531.2		NBW_SC vs. LBW_HFD	-87.4	-122.1 to -52.70	Yes	****
Upper 95% CI of mean	482.7	666	440.4	576.8		NBW_HFD vs. LBW_SC	213.3	178.6 to 248.0	Yes	****
						NBW_HFD vs. LBW_HFD	87.77	53.06 to 122.5	Yes	****
	raw data					LBW_SC vs. LBW_HFD	-125.6	-160.3 to -90.86	Yes	****
	NBW_SC	NBW_HFD	LBW_SC	LBW_HFD
	476	689	464	485
	435	524	405	502		Test details	Mean 1	Mean 2	Mean Diff.	SE of diff.	n1	n2	q	DF
	409	611	406	538
	485	738	496	672		NBW_SC vs. NBW_HFD	466.6	641.7	-175.2	13.25	23	23	18.69	88
	447	511	442	491		NBW_SC vs. LBW_SC	466.6	428.4	38.17	13.25	23	23	4.073	88
	522	623	456	505		NBW_SC vs. LBW_HFD	466.6	554	-87.4	13.25	23	23	9.327	88
	534.5	639	432	540		NBW_HFD vs. LBW_SC	641.7	428.4	213.3	13.25	23	23	22.77	88
	538.9	584	435	640		NBW_HFD vs. LBW_HFD	641.7	554	87.77	13.25	23	23	9.366	88
	441.2	648	433	541		LBW_SC vs. LBW_HFD	428.4	554	-125.6	13.25	23	23	13.4	88
	440.8	674	436	639
	425	645	432	636
	442	545	435	587
	410	644	413	575
	420	664	425	556
	498	684	435	482
	482.4	701.4	436.5	556.3
	482.4	674.6	376.4	583.2
	492.3	687.6	441	513.5
	452.6	645.7	414.6	542.3
	455.7	666.3	423.5	519
	467.6	654.4	452.1	536.4
	472.5	679.3	398.7	567.2
	501.3	627.8	365.6	534.5

## Sheet: Fig1F
Body fat percentage						Statistical data analyzed with GraphPad Prism 6.0
	NBW_SC	NBW_HFD	LBW_SC	LBW_HFD		Number of families	1
Number of values	15	15	15	15		Number of comparisons per family	6
						Alpha	0.05
Mean	39.35	44.79	33.84	38.59
Std. Deviation	3.731	3.52	1.478	2.525		Tukey's multiple comparisons test	Mean Diff.	95% CI of diff.	Significant?	Summary
Std. Error of Mean	0.9634	0.909	0.3817	0.652
						NBW_SC vs. NBW_HFD	-5.435	-8.290 to -2.580	Yes	****		A-B
	raw data					NBW_SC vs. LBW_SC	5.515	2.660 to 8.370	Yes	****		A-C
	NBW_SC	NBW_HFD	LBW_SC	LBW_HFD		NBW_SC vs. LBW_HFD	0.7647	-2.090 to 3.620	No	ns		A-D
	37.62	50.74	33.52	40.14		NBW_HFD vs. LBW_SC	10.95	8.095 to 13.81	Yes	****		B-C
	42.01	40.1	33.04	42.13		NBW_HFD vs. LBW_HFD	6.2	3.345 to 9.055	Yes	****		B-D
	30.94	42.3	35.7	38.57		LBW_SC vs. LBW_HFD	-4.75	-7.605 to -1.895	Yes	***		C-D
	38.14	42.58	33.75	40.73
	42.69	40.02	35.72	32.68
	33.98	42.17	34.73	36.46		Test details	Mean 1	Mean 2	Mean Diff.	SE of diff.	n1	n2	q	DF
	34.5	39.5	32.4	40.1
	38.9	48.5	35.2	40.5		NBW_SC vs. NBW_HFD	39.35	44.79	-5.435	1.078	15	15	7.129	56
	41.2	46.8	33.2	41.6		NBW_SC vs. LBW_SC	39.35	33.84	5.515	1.078	15	15	7.233	56
	40.8	47.9	33.6	39.4		NBW_SC vs. LBW_HFD	39.35	38.59	0.7647	1.078	15	15	1.003	56
	42.5	45.2	36.2	36.5		NBW_HFD vs. LBW_SC	44.79	33.84	10.95	1.078	15	15	14.36	56
	44.2	45.7	34.5	38.7		NBW_HFD vs. LBW_HFD	44.79	38.59	6.2	1.078	15	15	8.132	56
	41	44.9	31	37.5		LBW_SC vs. LBW_HFD	33.84	38.59	-4.75	1.078	15	15	6.23	56
	42	46.7	32.5	35.6
	39.8	48.7	32.5	38.2

## Sheet: Fig2A
Systolic pressure				Statistical data analyzed with GraphPad Prism 6.0			Diastolic pressure				Statistical data analyzed with GraphPad Prism 6.0
	NBW	LBW		Table Analyzed	Data 1			NBW	LBW		Table Analyzed	Data 1
Number of values	15	15					Number of values	15	15
				Column B	LBW						Column B	LBW
				vs.	vs.						vs.	vs.
Mean	110.9	120.2		Column A	NBW		Mean	83.01	89.17		Column A	NBW
Std. Deviation	9.583	15.14					Std. Deviation	6.688	10.4
Std. Error of Mean	2.474	3.909		Unpaired t test			Std. Error of Mean	1.727	2.685		Unpaired t test
				P value	0.053						P value	0.0638
	raw data			P value summary	ns			raw data			P value summary	ns
	NBW	LBW		Significantly different? (P < 0.05)	No			NBW	LBW		Significantly different? (P < 0.05)	No
	118.7	112.8		One- or two-tailed P value?	Two-tailed			91.4	100.2		One- or two-tailed P value?	Two-tailed
	117.7	142.1		t, df	t=2.020 df=28			81.7	98.5		t, df	t=1.930 df=28
	124.6	112.5						83.7	89.5
	98.6	121.6		How big is the difference?				64.2	91.2		How big is the difference?
	120.3	118.2		Mean ± SEM of column A	110.9 ± 2.474 N=15			86.4	89.4		Mean ± SEM of column A	83.01 ± 1.727 N=15
	110.5	152.7		Mean ± SEM of column B	120.2 ± 3.909 N=15			90.2	107.3		Mean ± SEM of column B	89.17 ± 2.685 N=15
	102.3	132.3		Difference between means	9.347 ± 4.626			84.5	96.2		Difference between means	6.160 ± 3.192
	104.1	128.6		95% confidence interval	-0.1293 to 18.82			80.2	91.6		95% confidence interval	-0.3792 to 12.70
	111.2	124.9		R square	0.1272			81.6	84.2		R square	0.1174
	115.1	99.5						90.2	100.5
	117.2	115.3		F test to compare variances				87.2	85.3		F test to compare variances
	98.4	127.6		F,DFn, Dfd	2.495, 14, 14			79.5	79.5		F,DFn, Dfd	2.417, 14, 14
	100.5	104.5		P value	0.0983			77.8	70.5		P value	0.1102
	99.4	112.6		P value summary	ns			80.5	75.6		P value summary	ns
	124.2	97.8		Significantly different? (P < 0.05)	No			86.1	78.1		Significantly different? (P < 0.05)	No

## Sheet: Fig2B
Systolic (HFD)				Statistical data analyzed with GraphPad Prism 6.0			Diastolic (HFD)				Statistical data analyzed with GraphPad Prism 6.0
	NBW	LBW		Table Analyzed	Data 1			NBW	LBW		Table Analyzed	Data 1
Number of values	15	15					Number of values	15	15
				Column B	LBW						Column B	LBW
				vs.	vs.						vs.	vs.
Mean	133.3	151.1		Column A	NBW		Mean	89.82	104.7		Column A	NBW
Std. Deviation	8.404	9.841					Std. Deviation	8.365	6.325
Std. Error of Mean	2.17	2.541		Unpaired t test			Std. Error of Mean	2.16	1.633		Unpaired t test
				P value	< 0.0001						P value	< 0.0001
				P value summary	****			raw data			P value summary	****
	raw data			Significantly different? (P < 0.05)	Yes			NBW	LBW		Significantly different? (P < 0.05)	Yes
	NBW	LBW		One- or two-tailed P value?	Two-tailed			79.1	110		One- or two-tailed P value?	Two-tailed
	115.4	165.8		t, df	t=5.327 df=28			108.4	108.5		t, df	t=5.488 df=28
	149.1	154						89.3	98.9
	128	152.8		How big is the difference?				87.4	99.4		How big is the difference?
	126.6	143.6		Mean ± SEM of column A	133.3 ± 2.170 N=15			98.8	108.5		Mean ± SEM of column A	89.82 ± 2.160 N=15
	140.8	148		Mean ± SEM of column B	151.1 ± 2.541 N=15			100.2	105.3		Mean ± SEM of column B	104.7 ± 1.633 N=15
	135.6	144.4		Difference between means	17.80 ± 3.341			95.2	99.6		Difference between means	14.86 ± 2.708
	141.2	134.6		95% confidence interval	10.96 to 24.64			94.1	112.3		95% confidence interval	9.313 to 20.41
	128.6	150.7		R square	0.5033			89.6	95.3		R square	0.5182
	131	134.3						79.9	117.5
	128.9	158		F test to compare variances				82.4	95.1		F test to compare variances
	135.2	150.1		F,DFn, Dfd	1.371, 14, 14			85.6	104.5		F,DFn, Dfd	1.749, 14, 14
	140.3	146.1		P value	0.5626			87.4	107.3		P value	0.3073
	132.4	155.8		P value summary	ns			90.1	102.4		P value summary	ns
	125.6	161.5		Significantly different? (P < 0.05)	No			79.8	105.6		Significantly different? (P < 0.05)	No
	141.2	167.2

## Sheet: Fig3A
Aortic AT1 mRNA expression							Statistical data analyzed with GraphPad Prism 6.0
	NBW_StdChow	LBW_StdChow	NBW_HFD	LBW_HFD			Number of families	1
Number of values	8	8	8	8			Number of comparisons per family	6
							Alpha	0.05
Mean	100	53.38	35.13	23.38			Tukey's multiple comparisons test	Mean Diff.	95% CI of diff.	Significant?	Summary
Std. Deviation	17.57	5.655	5.222	3.114
Std. Error of Mean	6.213	1.999	1.846	1.101			NBW_StdChow vs. LBW_StdChow	46.63	33.36 to 59.89	Yes	****		A-B
							NBW_StdChow vs. NBW_HFD	64.88	51.61 to 78.14	Yes	****		A-C
	raw data						NBW_StdChow vs. LBW_HFD	76.63	63.36 to 89.89	Yes	****		A-D
	NBW_StdChow	LBW_StdChow	NBW_HFD	LBW_HFD			LBW_StdChow vs. NBW_HFD	18.25	4.983 to 31.52	Yes	**		B-C
	130	55	44	28			LBW_StdChow vs. LBW_HFD	30	16.73 to 43.27	Yes	****		B-D
	110	52	32	25			NBW_HFD vs. LBW_HFD	11.75	-1.517 to 25.02	No	ns		C-D
	70	43	31	26
	90	60	29	18
	100	59	41	22			Test details	Mean 1	Mean 2	Mean Diff.	SE of diff.	n1	n2	q	DF
	91	54	35	24
	109	56	32	23			NBW_StdChow vs. LBW_StdChow	100	53.38	46.63	4.859	8	8	13.57	28
	100	48	37	21			NBW_StdChow vs. NBW_HFD	100	35.13	64.88	4.859	8	8	18.88	28
							NBW_StdChow vs. LBW_HFD	100	23.38	76.63	4.859	8	8	22.3	28
							LBW_StdChow vs. NBW_HFD	53.38	35.13	18.25	4.859	8	8	5.311	28
							LBW_StdChow vs. LBW_HFD	53.38	23.38	30	4.859	8	8	8.731	28
							NBW_HFD vs. LBW_HFD	35.13	23.38	11.75	4.859	8	8	3.42	28

## Sheet: Fig3B
Aortic AT2 mRNA expression						Statistical data analyzed with GraphPad Prism 6.0
	NBW_StdChow	LBW_StdChow	NBW_HFD	LBW_HFD		Number of families	1
Number of values	8	8	8	8		Number of comparisons per family	6
						Alpha	0.05
Mean	102.5	67.13	74.13	28.13		Tukey's multiple comparisons test	Mean Diff.	95% CI of diff.	Significant?	Summary
Std. Deviation	24.84	16.02	11.61	5.083
Std. Error of Mean	8.781	5.665	4.103	1.797		NBW_StdChow vs. LBW_StdChow	35.38	13.43 to 57.32	Yes	***		A-B
						NBW_StdChow vs. NBW_HFD	28.38	6.425 to 50.32	Yes	**		A-C
						NBW_StdChow vs. LBW_HFD	74.38	52.43 to 96.32	Yes	****		A-D
	raw data					LBW_StdChow vs. NBW_HFD	-7	-28.95 to 14.95	No	ns		B-C
	NBW_StdChow	LBW_StdChow	NBW_HFD	LBW_HFD		LBW_StdChow vs. LBW_HFD	39	17.05 to 60.95	Yes	***		B-D
	125	42	70	25		NBW_HFD vs. LBW_HFD	46	24.05 to 67.95	Yes	****		C-D
	135	66	74	31
	60	76	75	20
	103	85	80	28		Test details	Mean 1	Mean 2	Mean Diff.	SE of diff.	n1	n2	q	DF
	122	44	91	35
	80	75	52	31		NBW_StdChow vs. LBW_StdChow	102.5	67.13	35.38	8.039	8	8	6.223	28
	95	69	68	23		NBW_StdChow vs. NBW_HFD	102.5	74.13	28.38	8.039	8	8	4.992	28
	100	80	83	32		NBW_StdChow vs. LBW_HFD	102.5	28.13	74.38	8.039	8	8	13.08	28
						LBW_StdChow vs. NBW_HFD	67.13	74.13	-7	8.039	8	8	1.231	28
						LBW_StdChow vs. LBW_HFD	67.13	28.13	39	8.039	8	8	6.861	28
						NBW_HFD vs. LBW_HFD	74.13	28.13	46	8.039	8	8	8.092	28

[truncated: 14 more sheets: Fig3C, Fig3D, Fig4A, Fig4B, Fig4C, Fig4D, Fig5A, Fig5B, Fig5C, Fig6, Fig7A, Fig7B, Fig7C, Fig7D]
